# Supplementary material for: Network Pharmacology and Molecular Docking Analysis on Molecular Mechanism of Qingzi Zhitong Decoction in the Treatment of Ulcerative Colitis
Source: Front Pharmacol. 2022 Feb 8;13:727608. doi: 10.3389/fphar.2022.727608 (PMC8883437; doi:10.3389/fphar.2022.727608)
Supplement: Supplementary file 1 [file DataSheet1.ZIP]

Archive with 40 entries (40 files):
- Figure 5/figure 5(A1).tif
- Figure 5/figure 5(A2).tif
- Figure 5/figure 5(A3).tif
- Figure 5/figure 5(A4).tif
- Figure 5/figure 5(A5).tif
- Figure 5/figure 5(B1).png
- Figure 5/figure 5(B2).png
- Figure 5/figure 5(B3).png
- Figure 5/figure 5(B4).png
- Figure 5/figure 5(B5).png
- Figure 5/figure 5(C1).tif
- Figure 5/figure 5(C2).tif
- Figure 5/figure 5(C3).tif
- Figure 5/figure 5(C4).tif
- Figure 5/figure 5(C5).tif
- Figure 5/figure 5(D1).tif
- Figure 5/figure 5(D2).tif
- Figure 5/figure 5(D3).tif
- Figure 5/figure 5(D4).tif
- Figure 5/figure 5(D5).tif
- Figure 5/figure 5(E1).tif
- Figure 5/figure 5(E2).tif
- Figure 5/figure 5(E3).tif
- Figure 5/figure 5(E4).tif
- Figure 5/figure 5(E5).tif
- Figure 5/figure 5(F1).tif
- Figure 5/figure 5(F2).tif
- Figure 5/figure 5(F3).tif
- Figure 5/figure 5(F4).tif
- Figure 5/figure 5(F5).tif
- Figure 5/figure 5(G1).tif
- Figure 5/figure 5(G2).tif
- Figure 5/figure 5(G3).tif
- Figure 5/figure 5(G4).tif
- Figure 5/figure 5(G5).tif
- Figure 5/figure 5(H1).tif
- Figure 5/figure 5(H2).tif
- Figure 5/figure 5(H3).tif
- Figure 5/figure 5(H4).tif
- Figure 5/figure 5(H5).tif
